# Supplementary material for: Questionnaire-Based Survey during COVID-19 Vaccination on the Prevalence of Elderly’s Migraine, Chronic Daily Headache, and Medication-Overuse Headache in One Japanese City—Itoigawa Hisui Study
Source: J Clin Med. 2022 Aug 11;11(16):4707. doi: 10.3390/jcm11164707 (PMC9409693; doi:10.3390/jcm11164707)
Supplement: Supplementary file 1 [file jcm-11-04707-s001.zip]

Archive with 1 entries (1 files):
- jcm-1829448-supplementary.mp4
